# Supplementary material for: Genetic Markers in S. Paratyphi C Reveal Primary Adaptation to Pigs
Source: Microorganisms. 2020 Apr 30;8(5):657. doi: 10.3390/microorganisms8050657 (PMC7285187; doi:10.3390/microorganisms8050657)
Supplement: Supplementary file 1 [file microorganisms-08-00657-s001.zip]

Archive with 11 entries (10 files):
- Table S1 Strains.xlsx
- __MACOSX/
- __MACOSX/._Table S1 Strains.xlsx
- Table S2 Disrupted genes.xlsx
- __MACOSX/._Table S2 Disrupted genes.xlsx
- Figure S2 lesions in pathways transporters.pdf
- __MACOSX/._Figure S2 lesions in pathways transporters.pdf
- Figure S1 extended phylogeny.pdf
- __MACOSX/._Figure S1 extended phylogeny.pdf
- Table S3 Disrupted pathways and transporters.xlsx
- __MACOSX/._Table S3 Disrupted pathways and transporters.xlsx
