# Supplementary material for: Genetic Markers in S. Paratyphi C Reveal Primary Adaptation to Pigs
Source: Microorganisms. 2020 Apr 30;8(5):657. doi: 10.3390/microorganisms8050657 (PMC7285187; doi:10.3390/microorganisms8050657)
Supplement: Supplementary file 1 [file microorganisms-08-00657-s001.zip › Table S1 Strains.xlsx]

## Sheet: Sheet1
Sample	Serotype	Sequencer	Run	Accession	Strain	origin	Isolated	ST	Dulcitol^	Mucate^	H2S^	hierBAPS level 1	hierBAPS level 2	Reference
61-6	Salmonella Typhisuis	454, GAII	Tsuis 61-6		61-6	Germany	1961	147	-	-	-	1	1	Yes
CDC27768	Salmonella Typhisuis	GAII	4232_2#1	ERR016909	CDC277/68 (SARB69)	CA,USA	1968	147	NS	NS	NS	1	2
871997	Salmonella Typhisuis	GAII	4232_2#2	ERR016910	871997							1	2
872297	Salmonella Typhisuis	GAII	4232_2#3	ERR016911	872297							1	2
872397	Salmonella Typhisuis	GAII	4232_2#4	ERR016912	872397							1	2
38K	Salmonella Typhisuis	GAII	4232_2#5	ERR016913	38K							1	3
734RKI210	Salmonella Typhisuis	GAII	4340_3#3	ERR016922	734RKI210							1	1
RKS4594	Salmonella Paratyphi C	Database	CP000857	CP000857	RKS4594 (SARB49) IP288	France	1988	114				2	5
IP33K	Salmonella Paratyphi C	GAII	4069_5#12	ERR016873	IP33K / RKS4587 (SARB48)	France	unknown	90	+	-	+	2	6
612	Salmonella Paratyphi C	GAII	4069_5#2	ERR016874	61-2	Germany	1961	90	+	-	+	2	6
664	Salmonella Paratyphi C	GAII	4069_5#5	ERR016877	66-4	Germany	1966	90	+	-	+	2	6
IP288	Salmonella Paratyphi C	GAII	4069_5#6	ERR016878	IP2/88 / RKS4594 (SARB49)	France	1988	114	+	-	+	2	5
RKS 4585	Salmonella Paratyphi C	GAII	4069_5#7	ERR016879	RKS 4585	unknown	unknown	114	+	-	+	2	5
RKS 4595	Salmonella Paratyphi C	GAII	4069_5#8	ERR016880	RKS 4595	unknown	unknown	114	+	-	+	2	5
6610	Salmonella Paratyphi C	GAII	4069_6#10	ERR016884	66-10	Germany	1966	146	+	-	+	2	7
RKS1234	Salmonella Paratyphi C	GAII	4069_6#11	ERR016885	RKS1234	Senegal	1972	146	+	-	+	2	7
E44	Salmonella Paratyphi C	GAII	4069_6#12	ERR016886	E44	Zaire	1992	146	+	-	+	2	4
E48	Salmonella Paratyphi C	GAII	4069_6#2	ERR016887	E48	Zaire	1992	146	+	-	+	2	7
E700	Salmonella Paratyphi C	GAII	4069_6#3	ERR016888	E700	Greece	1916	90	+	-	+	2	6
E701	Salmonella Paratyphi C	GAII	4069_6#4	ERR016889	E701	Iraq	1918	90	+	-	+	2	6
E279	Salmonella Paratyphi C	GAII	4069_6#5	ERR016890	E279	Zaire	1996	146	+	-	+	2	7
E699	Salmonella Paratyphi C	GAII	4069_6#6	ERR016891	E699	E.Africa	1939	146	+	-	+	2	7
E702	Salmonella Paratyphi C	GAII	4069_6#7	ERR016892	E702	Iraq	1941	146	+	-	+	2	6
617	Salmonella Paratyphi C	GAII	4069_6#8	ERR016893	61-7	Germany	1961	146	+	-	+	2	7
668	Salmonella Paratyphi C	454, GAII	4069_6#9	ERR016894	66-8	Germany	1966	146	+	-	+	2	4	Yes
RKS1253	6,7:-:1,5 Salmonella	GAII	4232_1#8	ERR016906	RKS1253	Norway	1979	139	+	-	-	3	10
RKS1235	Salmonella Choleraesuis	GAII	4232_1#2	ERR016900	RKS1235	Switzerland	1974	145	-	+	+	3	11
RKS1237	Salmonella Choleraesuis	GAII	4232_2#6	ERR016914	RKS1237	Switzerland	1976	145	-	+	+	3	11
RKS1252	Salmonella Choleraesuis	GAII	4340_3#10	ERR016918	RKS1252	Thailand	unknown	145	+	-	-	3	10
SCB67	Salmonella Choleraesuis Kunzendorf	Database	AE017220	AE017220	SC-B67	Taiwan	2002					3	8	Yes
CN231	Salmonella Choleraesuis Kunzendorf	GAII	4069_5#1	ERR016870	CN231	Taiwan	2003	66	-	-	+	3	9
SCB67	Salmonella Choleraesuis Kunzendorf	GAII	4069_5#10	ERR016871	SC-B67	Taiwan	2000	66	-	-	+	3	9
CN182	Salmonella Choleraesuis Kunzendorf	GAII	4069_5#11	ERR016872	CN182	Taiwan	2000	66	-	-	+	3	9
B27	Salmonella Choleraesuis Kunzendorf	GAII	4069_5#3	ERR016875	B27							3	9
CN101	Salmonella Choleraesuis Kunzendorf	GAII	4069_5#4	ERR016876	CN101	Taiwan	1998	66	-	-	+	3	9
CY1	Salmonella Choleraesuis Kunzendorf	GAII	4069_5#9	ERR016881	CY1	Taiwan	2002	66	-	-	+	3	9
RKS1228	Salmonella Choleraesuis Kunzendorf	GAII	4232_1#1	ERR016896	RKS1228	Atlanta/USA	1982	66	-	-	+	3	10
480391	Salmonella Choleraesuis Kunzendorf	GAII	4232_1#10	ERR016897	48-0391	unknown	1948	133	-	-	+	3	10
NVSL6321	Salmonella Choleraesuis Kunzendorf	GAII	4232_1#11	ERR016898	NVSL6321 (SARB4)	MN,USA	1986	66	-	-	+	3	10
503241	Salmonella Choleraesuis Kunzendorf	GAII	4232_1#3	ERR016901	05-03241	Germany	unknown	145	-	-	+	3	10
601706	Salmonella Choleraesuis Kunzendorf	GAII	4232_1#4	ERR016902	06-01706	Germany	unknown	145	-	-	+	3	11
RKS1229	Salmonella Choleraesuis Kunzendorf	GAII	4232_1#6	ERR016904	RKS1229	Atlanta/USA	1981	145	-	-	+	3	10
RKS1241	Salmonella Choleraesuis Kunzendorf	GAII	4232_1#7	ERR016905	RKS1241	Sweden	1977	145	-	-	+	3	10
RKS1263	Salmonella Choleraesuis Kunzendorf	GAII	4232_1#9	ERR016907	RKS1263	Romania	unknown	363	-	-	+	3	10
RKS1264	Salmonella Choleraesuis Kunzendorf	GAII	4232_2#7	ERR016915	RKS1264	Romania	unknown	145	-	+	+	3	11
RKS1222	Salmonella Choleraesuis Kunzendorf	GAII	4340_3#12	ERR016920	RKS1222	Yugoslavia	1981	145	-	-	+	3	10
SARB4	Salmonella Choleraesuis Kunzendorf	HiSeq 2000	ERR226474	ERR226474	SARB4							3	10
RKS1256	6,7:c:1,5 Salmonella	GAII	4232_1#5	ERR016903	RKS1256	USA	1968	145	-	-	-	4	13
H151020592	Salmonella Choleraesuis	HiSeq 2500	SRR1970073	SRR1970073	H151020592	Thailand	2015	139				4	12
H155000206	Salmonella Choleraesuis	HiSeq 2500	SRR3319063	SRR3319063	H155000206	Thailand	2015	139				4	15
H153740418	Salmonella Choleraesuis	HiSeq 2500	SRR3319070	SRR3319070	H153740418	Thailand	2015	139				4	15
RKS1257	Salmonella Choleraesuis Sensu Stricto	GAII	4232_1#12	ERR016899	RKS1257	USA	1961	139	-	-	-	4	12
RKS1232	Salmonella Choleraesuis Sensu Stricto	GAII	4340_3#1	ERR016917	RKS1232	Atlanta/USA	1980	68	-	-	-	4	14
490554	Salmonella Choleraesuis Sensu Stricto	GAII	4340_3#11	ERR016919	49-0554	unknown	1949	139	-	-	-	4	13
RKS1245	Salmonella Choleraesuis Sensu Stricto	GAII	4340_3#2	ERR016921	RKS1245	USA	1966	68	-	-	-	4	14
RKS1248	Salmonella Choleraesuis Sensu Stricto	GAII	4340_3#5	ERR016924	RKS1248	Thailand	unknown	68	-	-	-	4	14
96-02404	Salmonella Choleraesuis Sensu Stricto	GAII	4340_3#6	ERR016925	96-02404							4	14
CDC332754	Salmonella Choleraesuis Sensu Stricto	GAII	4340_3#7	ERR016926	CDC332754							4	14
RKS1233	Salmonella Choleraesuis Sensu Stricto	GAII	4340_3#8	ERR016927	RKS1233	Sweden	1981	68	-	-	-	4	14
RKS1249	Salmonella Choleraesuis Sensu Stricto	GAII	4340_3#9	ERR016928	RKS1249	Thailand	unknown	139	-	-	-	4	12
SARB70	Salmonella Decatur	unspecified	ERR3482081	ERR3482081	SARB70							na	na
H142680473	Salmonella Decatur	HiSeq 2500	SRR1969188	SRR1969188	H142680473							na	na

## Sheet: Sheet2
	Isolate	level 1	level 2		accession	test
1	0	1	1		CP000857	2
2	1	2	4
3	2	3	8
4	3	2	5
5	ERR016870	3	9		ERR016870	4	3	9
6	ERR016871	3	9		ERR016871	4	3	9
7	ERR016872	3	9		ERR016872	4	3	9
8	ERR016873	2	6		ERR016873	2	2	6
9	ERR016874	2	6		ERR016874	2	2	6
10	ERR016875	3	9		ERR016875	4	3	9
11	ERR016876	3	9		ERR016876	4	3	9
12	ERR016877	2	6		ERR016877	2	2	6
13	ERR016878	2	5		ERR016878	2	2	5
14	ERR016879	2	5		ERR016879	2	2	5
15	ERR016880	2	5		ERR016880	2	2	5
16	ERR016881	3	9		ERR016881	4	3	9
17	ERR016884	2	7		ERR016884	2	2	7
18	ERR016885	2	7		ERR016885	2	2	7
19	ERR016886	2	4		ERR016886	2	2	4
20	ERR016887	2	7		ERR016887	2	2	7
21	ERR016888	2	6		ERR016888	2	2	6
22	ERR016889	2	6		ERR016889	2	2	6
23	ERR016890	2	7		ERR016890	2	2	7
24	ERR016891	2	7		ERR016891	2	2	7
25	ERR016892	2	6		ERR016892	2	2	6
26	ERR016893	2	7		ERR016893	2	2	7
27	ERR016894	2	4		ERR016894	2	2	4
28	ERR016896	3	10		ERR016896	4	3	10
29	ERR016897	3	10		ERR016897	4	3	10
30	ERR016898	3	10		ERR016898	4	3	10
31	ERR016899	4	12		ERR016899	3	4	12
32	ERR016900	3	11		ERR016900	4	3	11
33	ERR016901	3	10		ERR016901	4	3	10
34	ERR016902	3	11		ERR016902	4	3	11
35	ERR016903	4	13		ERR016903	3	4	13
36	ERR016904	3	10		ERR016904	4	3	10
37	ERR016905	3	10		ERR016905	4	3	10
38	ERR016906	3	10		ERR016906	4	3	10
39	ERR016907	3	10		ERR016907	4	3	10
40	ERR016909	1	2		ERR016909	1	1	2
41	ERR016910	1	2		ERR016910	1	1	2
42	ERR016911	1	2		ERR016911	1	1	2
43	ERR016912	1	2		ERR016912	1	1	2
44	ERR016913	1	3		ERR016913	1	1	3
45	ERR016914	3	11		ERR016914	4	3	11
46	ERR016915	3	11		ERR016915	4	3	11
47	ERR016917	4	14		ERR016917	3	4	14
48	ERR016918	3	10		ERR016918	4	3	10
49	ERR016919	4	13		ERR016919	3	4	13
50	ERR016920	3	10		ERR016920	4	3	10
51	ERR016921	4	14		ERR016921	3	4	14
52	ERR016922	1	1		ERR016922	1	1	1
53	ERR016924	4	14		ERR016924	3	4	14
54	ERR016925	4	14		ERR016925	3	4	14
55	ERR016926	4	14		ERR016926	3	4	14
56	ERR016927	4	14		ERR016927	3	4	14
57	ERR016928	4	12		ERR016928	3	4	12
58	ERR226474	3	10		ERR226474	4	3	10
59	Reference	3	8
60	SRR1970073	4	12		SRR1970073	3	4	12
61	SRR3319063	4	15		SRR3319063	3	4	15
62	SRR3319070	4	15		SRR3319070	3	4	15
