# Supplementary material for: Genetic Markers in S. Paratyphi C Reveal Primary Adaptation to Pigs
Source: Microorganisms. 2020 Apr 30;8(5):657. doi: 10.3390/microorganisms8050657 (PMC7285187; doi:10.3390/microorganisms8050657)
Supplement: Supplementary file 1 [file microorganisms-08-00657-s001.zip › Table S2 Disrupted genes.xlsx]

## Sheet: Sheet1
Gene ID	Gene	Function	Orthologue 1	Orthologue 2	Orthologue 3	Orthologue 4	Orthologue 5	Orthologue 6	Orthologue 7	Orthologue 8	Orthologue 9	Orthologue 10
SCH_S137			SCH	SPC
STY0666	rna	ribonuclease I precursor	SCH	SPC
STY1434	-	putative membrane protein	SCH	SPC
STY3098	ygcX	probable glucarate dehydratase 1	SCH	SPC
STY4134	malS	alpha-amylase (VPT)	SCH	SPC
SCH_1234			SCH	STS	SPC
SCH_S100			SCH	STS	SPC
SCH_S134			SCH	STS	SPC
SCH_S141			SCH	STS	SPC
SCH_S53			SCH	STS	SPC
SCH_S67			SCH	STS	SPC
STY0039	-	possible sulfatase	SCH	STS	SPC
STY0119	araA	L-arabinose isomerase	SCH	STS	SPC
STY1184	-	conserved hypothetical protein	SCH	STS	SPC
STY1477	-	putative regulatory protein	SCH	STS	SPC
STY1587	-	putative membrane protein (VPT)	SCH	STS	SPC
STY1648	-	hypothetical protein (VPT)	SCH	STS	SPC
STY1782	-	putative membrane protein	SCH	STS	SPC
STY2105	yebB	conserved hypothetical protein	SCH	STS	SPC
STY2115	cutC	putative copper homeostasis protein	SCH	STS	SPC
STY2148	-	hypothetical protein	SCH	STS	SPC
STY2342	yegB	putative transporter protein	SCH	STS	SPC
STY2386	-	putative lipoprotein	SCH	STS	SPC
STY2439	fruA	PTS system, fructose-specific IIBC component	SCH	STS	SPC
STY2534	pmrD	polymyxin B resistance protein	SCH	STS	SPC
STY2932	nrdE	ribonucleoside-diphosphate reductase 2 alpha chain	SCH	STS	SPC
STY3186	-	conserved hypothetical protein	SCH	STS	SPC
STY3568	-	putative exported protein	SCH	STS	SPC
STY3593	-	putative regulatory protein	SCH	STS	SPC
STY3935	yidZ	putative LysR-family transcriptional regulator	SCH	STS	SPC
STY3952	torT	Solute binding receptor protein	SCH	STS	SPC
STY4728	yjfJ	conserved hypothetical protein (pseudogene) (VPT)	SCH	STS	SPC
STY4865	-	conserved hypothetical protein	SCH	STS	SPC
STY4900	-	conserved hypothetical regulatory protein	SCH	STS	SPC
SCH_S128			SCH	STS
STY1207	mviM	putative virulence factor MviM	SCH	STS
STY2778	-	putative lipoprotein	SCH	STS
STY3037	-	possible LysR-family transcriptional regulator	SCH	STS
SCH_S115			SCH
SCH_S124			SCH
SCH_S5			SCH
SCH_S59			SCH
SSPA0932			SCH
SSPA3042			SCH
STY0120	araB	L-ribulokinase	SCH
STY0134	leuO	probable activator protein in leuABCD operon	SCH
STY0266	cutF	copper homeostasis protein CutF precursor (lipoprotein nlpE)	SCH
STY0294	-	ClpB-like protein	SCH
STY0347	tsaC	outer membrane fimbrial user protein	SCH
STY0369	stbE	fimbrial chaperone protein	SCH
STY0521	acrR	potential acrAB operon repressor	SCH
STY0543	-	probable secreted protein	SCH
STY0565	gcl	glyoxylate carboligase	SCH
STY0599	-	hypothetical protein	SCH
STY0677	ybeG	antimicrobial peptide resistance and lipid A acylation protein	SCH
STY0701	-	putative hydrolase C-terminus	SCH
STY0728	citB	citrate utilization protein B	SCH
STY0748	ybfA	putative exported protein	SCH
STY0786	cydA	cytochrome d ubiquinol oxidase subunit I	SCH
STY0996	mukB	cell division protein	SCH
STY1083	-	ABC transporter ATP-binding protein	SCH
STY1164	-	putative membrane transporter	SCH
STY1169	-	putative transporter	SCH
STY1397	-	putative thiol peroxidase	SCH
STY1431	-	putative cytochrome	SCH
STY1441	-	putative esterase	SCH
STY1454	-	putative transferase	SCH
STY1629	-	putative bacteriophage protein	SCH
STY1660	-	putative oxidoreductase	SCH
STY1921	appB	probable cytochrome oxidase subunit II	SCH
STY2056	-	putative transposase	SCH
STY2259	pduT	putative propanediol utilization protein PduT	SCH
STY2428	yeiG	putative esterase	SCH
STY2467	sspH2	secreted effector protein	SCH
STY2524	-	conserved hypothetical protein	SCH
STY2529	-	putative lipopolysaccharide modification protein	SCH
STY2694	eutC	ethanolamine ammonia-lyase light chain	SCH
STY2696	eutA	putative ethanolamine utilization protein EutA	SCH
STY2777	pbpC	penicillin-binding protein 1C	SCH
STY3036	-	possible membrane transport protein	SCH
STY3413	-	conserved hypothetical protein	SCH
STY3473	folP	dihydropteroate synthase	SCH
STY3796	-	putative ABC transporter ATP-binding protein	SCH
STY4017	-	putative transferase	SCH
STY4119	sgbE	putative sugar isomerase	SCH
STY4261	-	puative phophotriesterase	SCH
STY4680	int	bacteriophage integrase	SCH
STY4732	yjfC	conserved hypothetical protein	SCH
STY4772	-	hypothetical protein	SCH
SSPA0943a			SPA	SCH	STS	SPC
SSPA3524a			SPA	SCH	STS	SPC
STY0042	-	putative secreted sulfatase	SPA	SCH	STS	SPC
STY0984	ycaI	putative competence-related protein	SPA	SCH	STS	SPC
STY1385	-	putative oxidoreductase	SPA	SCH	STS	SPC
STY4946	-	putative secreted protein	SPA	SCH	STS	SPC
STY3071	-	conserved hypothetical protein	SPA	SCH	STS
STY0018	-	putative chitinase	SPA	SCH
STY0605	-	putative membrane protein	SPA	SCH
STY0663	ybdR	hypothetical zinc-dependant alcohol dehydrogenase	SPA	SCH
STY1150	scsB	membrane protein, suppressor for copper-sensitivity B precursor	SPA	SCH
STY1395	-	invasin-like protein	SPA	SCH
STY1574	-	putative voltage gated chloride channel protein (VPT)	SPA	SCH
STY2473	ccmH1	cytochrome c-type biogenesis protein H1	SPA	SCH
STY3070	-	hypothetical protein	SPA	SCH
STY3432	garD	D-galactarate dehydratase	SPA	SCH
STY1353	-	hypothetical protein	SPA	SPC
STY1408	-	putative chemo-receptor protein	SPA	SPC
STY4044	-	putative glycosyl hydrolase	SPA	SPC
STY4472	-	putative membrane protein	SPA	SPC
STY1485	narV	respiratory nitrate reductase 2 gamma chain (VPT)	SPA	STS	SPC
STY4196	yhjC	hypothetical lysR-family transcriptional regulator	SPA	STS	SPC
STY4854	-	hypothetical protein	SPA	STS	SPC
STY0412	ddlA	D-alanine:D-alanine ligase A	SPA	STS
STY1167	-	conserved hypothetical protein (VPT)	SPA	STS
STY3806	-	putative membrane protein	SPA	STS
SSPA0196			SPA
SSPA0198a			SPA
SSPA2304a			SPA
SSPA3104a			SPA
SSPA3433b			SPA
STY0006	yaaJ	putative amino-acid transport protein	SPA
STY0031	bcfF	fimbrial subunit	SPA
STY0100	yabF	putative NAD(P)H oxidoreductase	SPA
STY0292	-	hypothetical protein	SPA
STY0337	safD	putative fimbrial structural subunit	SPA
STY0350	-	hypothetical protein	SPA
STY0378	-	hypothetical protein	SPA
STY0386	-	hypothetical protein	SPA
STY0394	-	hypothetical protein	SPA
STY0547	-	putative membrane protein	SPA
STY0577	fdrA	FdrA protein	SPA
STY0674	mpdB	sensor kinase DpiB	SPA
STY0718	asnB	asparagine synthetase B	SPA
STY0757	-	putative membrane protein	SPA
STY0823	hutU	urocanate hydratase	SPA
STY0871	ybiF	putative membrane protein	SPA
STY0964	dmsC	anaerobic dimethyl sulfoxide reductase chain C (VPT)	SPA
STY1028	-	putative bacteriophage protein	SPA
STY1072	-	hypothetical prophage protein	SPA
STY1126	pipD	putative secreted peptidase	SPA
STY1134	hpaG	4-hydroxyphenylacetate degradation bifunctional isomerase/decarboxylase [includes: 2-hydroxyhepta-2,4-diene-1,7-dioate isomerase	SPA
STY1177	csgF	assembly/transport component in curli production	SPA
STY1202	yceB	conserved hypothetical protein	SPA
STY1282	chaB	cation transport regulator ChaB	SPA
STY1392	-	hypothetical protein	SPA
STY1458	-	putative benzoate membrane transport protein	SPA
STY1508	-	putative transport protein (pseudogene) (VPT)	SPA
STY1528	-	hydrogenase isoenzymes formation protein	SPA
STY1658	add	adenosine deaminase	SPA
STY1736	ttrB	tetrathionate reductase subunit B	SPA
STY1750	-	putative amintransferase	SPA
STY1751	-	conserved hypothetical protein	SPA
STY1831	-	conserved hypothetical protein	SPA
STY1875	-	putative secreted protein	SPA
STY1877	-	hypothetical protein	SPA
STY1977	proP	ProP effector (VPT)	SPA
STY2077	-	putative integrase	SPA
STY2088	yebG	conserved hypothetical protein	SPA
STY2128	tar	methyl-accepting chemotaxis protein II	SPA
STY2202	-	putative membrane protein	SPA
STY2216	-	putative inner membrane protein	SPA
STY2240	cbiA	cobyrinic acid A,C-diamide synthase	SPA
STY2242	pduF	propanediol diffusion facilitator	SPA
STY2308	galF	UTP-glucose-1-phosphate uridylyltransferase	SPA
STY2315	wcaJ	putative extracellular polysaccharide biosynthesis protein	SPA
STY2340	yegN	putative RND-family transporter protein	SPA
STY2430	sdaC	putative L-serine dehydratase	SPA
STY2634	pgtB	phosphoglycerate transport system sensor protein PgtB	SPA
STY2718	narQ	nitrate/nitrite sensor protein NarQ	SPA
STY2734	-	putative membrane protein	SPA
STY2749	-	conserved hypothetical protein	SPA
STY2804	cadC	transcriptional activator cadC	SPA
STY2815	yfhB	putative membrane protein	SPA
STY2895	-	hypothetical protein	SPA
STY2933	nrdF	ribonucleoside-diphosphate reductase 2 beta chain	SPA
STY2942	-	putative glycoporin	SPA
STY3030	-	possible serine/threonine protein phosphatase	SPA
STY3061	iap	alkaline phosphatase isozyme conversion protein	SPA
STY3078			SPA
STY3086	steB	outer membrane usher protein	SPA
STY3179	-	outer membrane protein (associated with virulence)	SPA
STY3313	-	possible ABC-transport protein, periplasmic-binding component	SPA
STY3417	-	conserved hypothetical protein	SPA
STY3459	-	possible monooxygenase	SPA
STY3536	-	possible membrane transport protein	SPA
STY3566	yhdJ	putative adenine-specific DNA-modification methylase	SPA
STY3640	rhlB	putative ATP-dependent RNA helicase	SPA
STY3644	-	probable uridine phosphorylase	SPA
STY3764	-	putative serine hydroxymethyltransferase	SPA
STY3787	yiiR	putative membrane protein	SPA
STY3851	rbn	ribonuclease BN	SPA
STY3891	rbsR	ribose operon repressor	SPA
STY3895	rbsC	high affinity ribose transport protein	SPA
STY3994	uhpC	regulatory protein	SPA
STY3995	uhpT	hexosephosphate transport protein	SPA
STY4023	mgtB	Magnesium transport ATPase, P-type 2	SPA
STY4105	sapB	putative autotransporter	SPA
STY4122	lyxK	putative L-xylulose kinase	SPA
STY4128	-	hypothetical protein	SPA
STY4137	xylA	D-xylose isomerase	SPA
STY4154	-	putative DNA-binding protein	SPA
STY4162	yhjW	putative membrane protein (VPT)	SPA
STY4181	yhjO	putative polysaccharide biosynthesis protein catalytic subunit	SPA
STY4193	-	putative membrane protein	SPA
STY4266	-	putative oxidoreductase	SPA
STY4304	yrfD	conserved hypothetical protein	SPA
STY4403	aceK	isocitrate dehydrogenase kinase/phosphatase	SPA
STY4502	dcuS	two-component sensor kinase	SPA
STY4707	yjeP	putative membrane protein	SPA
STY4756	-	putative exported protein	SPA
STY4775	mpl	murein peptide ligase	SPA
STY4827	-	putative phage capsid protein	SPA
STY4828	-	phage DNA binding protein	SPA
STY4842	-	probable regulatory protein	SPA
STY4874	-	putative sugar transport protein	SPA
SCH_0685			SPC
SCH_2315			SPC
SSPA0197			SPC
SSPA1235			SPC
SSPA2436			SPC
STY0087	fixC	FixC protein	SPC
STY0403	prpE	PrpE protein	SPC
STY0467	phnT	probable ATP-binding component of 2-aminoethylphosphonate transporter	SPC
STY0488	bolA	BolA protein	SPC
STY0596	fimZ	probable transcriptional regulator (FimXZ protein)	SPC
STY0894	yliI	putative oxidoreductase	SPC
STY0905	grxA	glutaredoxin 1	SPC
STY1190	msyB	acidic protein MsyB; multicopy suppressor of SecY	SPC
STY1388	-	putative oxidoreductase	SPC
STY1448	-	putative phosphotransferase enzyme	SPC
STY1519	-	membrane transport protein	SPC
STY1543	-	putative membrane protein	SPC
STY1554	-	putative membrane transport protein	SPC
STY1766	-	conserved hypothetical protein	SPC
STY1804	-	conserved hypothetical protein	SPC
STY1964	rrmA	rRNA guanine-N1-methyltransferase	SPC
STY2116	-	conserved hypothetical protein	SPC
STY2208	-	conserved hypothetical protein	SPC
STY2402	yohG	putative lipoprotein	SPC
STY2426	yeiB	putative membrane protein	SPC
STY2500	-	putative MR-MLE-family protein	SPC
STY2603	-	putative transmembrane transporter	SPC
STY2962	-	putative flavoprotein	SPC
STY3100	ygcZ	probable glucarate transporter	SPC
STY4189	dctA	C4-dicarboxylate transport protein	SPC
STY4333	prkB	phosphoribulokinase	SPC
STY4434	dinF	putative DNA-damage-inducible membrane protein	SPC
STY4460	-	putative type-1 secretion protein	SPC
STY4554	-	hypothetical protein	SPC
STY4666	-	probable phage integrase	SPC
STY4856	-	conserved hypothetical protein	SPC
STY4868	iadA	probable isoaspartyl dipeptidase	SPC
SCH_1256a			STS	SPC
SSPA3709			STS	SPC
STY0502	ybaO	hypothetical transcriptional regulator	STS	SPC
STY1746	lppB	major outer membrane lipoprotein	STS	SPC
STY2149	-	putative exported protein	STS	SPC
STY2171	amyA	cytoplasmic alpha-amylase	STS	SPC
STY2368	-	hypothetical protein	STS	SPC
STY2445	-	hypothetical protein	STS	SPC
STY2701	cchB	putative ethanolamine utilization protein EutN	STS	SPC
STY2875	-	large repetitive protein	STS	SPC
STY3047	-	conserved hypothetical protein	STS	SPC
STY4458	-	large repetitive protein	STS	SPC
STY4519	phoN	nonspecific acid phosphatase precursor	STS	SPC
STY4871	-	putative membrane protein	STS	SPC
SCH_1002			STS
SCH_1376			STS
SCH_4352			STS
STY0135	ilvI	acetolactate synthase isozyme III large subunit	STS
STY0575	glxB7	allantoate amidohydrolase	STS
STY0649	-	conserved hypothetical protein	STS
STY0911	potG	putrescine transport ATP-binding protein PotG	STS
STY1009	-	putative ion:amino acid symporter	STS
STY1115	pipA	conserved hypothetical protein	STS
STY1296	-	conserved hypothetical protein	STS
STY1349	-	conserved hypothetical protein	STS
STY1393	-	putative transcriptional regulator	STS
STY1439a	sseJ	secreted effector J (pseudogene)	STS
STY1491	smvA	methyl viologen resistance protein SmvA	STS
STY1636	-	putative bacteriophage tail fiber protein (VPT)	STS
STY1680	-	putative HlyD-family protein	STS
STY1838	-	putative membrane protein	STS
STY2332	yegH	putative membrane protein	STS
STY2347	-	hypothetical protein	STS
STY2395	yehZ	putative periplasmic protein	STS
STY2526	ais	Ais protein (VPT)	STS
STY2805	cadB	probable cadaverine/lysine antiporter	STS
STY3057	ygbE	conserved hypothetical protein	STS
STY3163	kduI	5-keto-4-deoxyuronate isomerase	STS
STY3251	kdgR	probable global regulatory protein	STS
STY3303	-	possible hydrolase	STS
STY3305	exuT	hexuronate transporter	STS
STY3726	thiH	thiamine biosynthesis protein	STS
STY3821	-	conserved hypothetical protein	STS
STY3854	yihV	putative sugar kinase	STS
STY4016	-	putative PTS system protein	STS
STY4099	-	putative racemase	STS
STY4168	dppA	periplasmic dipeptide transport protein precursor	STS
STY4180	yhjQ	conserved hypothetical protein	STS
STY4250	livM	high-affinity branched-chain amino acid transport system permease protein	STS
STY4356	hopD	Type III leader peptidase	STS
STY4508	dmsC	putative dimethyl sulfoxide reductase subunit C	STS
STY4873	-	putative membrane protein	STS
STY4923	lplA	lipoate-protein ligase A	STS
STY0519	acrB	acriflavin resistance protein B (VPT)	STY	SCH	SPC
STY2196	-	conserved hypothetical integral membrane protein (pseudogene)	STY	SCH	SPC
STY0863	ybiN	conserved hypothetical protein (pseudogene)	STY	SCH	STS	SPC
STY1995	-	transposase (pseudogene)	STY	SCH	STS	SPC
STY4318	bigA	putative surface-exposed virulence protein (pseudogene)	STY	SCH	STS
STY0845	-	putative membrane protein (pseudogene)	STY	SCH
STY1914	-	hydrogenase-1 large chain (nifE hydrogenase)	STY	SCH
STY3169	-	conserved hypothetical protein (pseudogene)	STY	SCH
STY3857	yihS	conserved hypothetical protein (pseudogene)	STY	SCH
STY4876	-	putative aldehyde dehydrogenase (pseudogene)	STY	SCH
STY2275	sopA	secreted protein (pseudogene)	STY	SPA	SCH	STS	SPC
STY2422	mglA	galactoside transport ATP-binding protein MglA (pseudogene)	STY	SPA	SCH	STS	SPC
STY2755	shdA	conserved hypothetical protein (pseudogene)	STY	SPA	SCH	STS
STY0833	slrP	leucine-rich repeat protein SlrP (pseudogene)	STY	SPA	SPC
STY2166	nml	lysine-N-methylase (pseudogene)	STY	SPA	SPC
STY1244	fhuE	FhuE receptor precursor (pseudogene)	STY	SPA	STS
STY3839	fdoG	formate dehydrogenase-O, major subunit	STY	SPA	STS
STY0602a	-	probable IS element transposase fragment (pseudogene)	STY	SPA
STY1739	-	Putative ribokinase (pseudogene)	STY	SPA
STY2268	dacD	penicillin-binding protein (pseudogene)	STY	SPA
STY2311	wcaK	putative extracellular polysaccharide biosynthesis protein (pseudogene)	STY	SPA
STY2631	-	putative transposase (pseudogene)	STY	SPA
STY2762	sinH	putative intimin (pseudogene)	STY	SPA
STY3029	-	transposase (pseudogene)	STY	SPA
STY3421	-	conserved hypothetical transport protein (pseudogene)	STY	SPA
STY4007	-	conserved hypothetical protein (pseudogene)	STY	SPA
STY4835	-	putative transposase for insertion sequence (pseudogene)	STY	SPA
STY1781	-	putative nuclease (pseudogene)	STY	SPC
STY1834	-	conserved hypothetical membrane protein (pseudogene)	STY	SPC
STY2432	-	putative transport protein (pseudogene)	STY	SPC
STY2756	ratC	conserved hypothetical protein	STY	SPC
STY3955	torC	cytochrome c-type protein (pseudogene)	STY	SPC
STY4541	-	pilus assembly protein (pseudogene)	STY	SPC
STY4552	rci	shufflon-specific DNA recombinase	STY	STS	SPC
STY0680	-	possible hydrolase (pseudogene)	STY	STS
STY0691	mrdA	penicillin-binding protein 2	STY	STS
STY0962	dmsA	anaerobic dimethyl sulfoxide reductase chain A precursor	STY	STY	SPA	SPA
STY0336	safC	outer-membrane fimbrial usher protein (VPT)	STY	STY	STY	SCH	SCH	STS	STS	STS	SPC	SPC
STY0329	-	IS element transposase (pseudogene)	STY	STY
STY0739	speF	ornithine decarboxylase, inducible (pseudogene)	STY	STY
STY2012	-	DNA-invertase (pseudogene)	STY	STY
STY0113	-	probable secreted protein (pseudogene)	STY
STY0218	fhuA	ferrichrome-iron receptor precursor (pseudogene)	STY
STY0235	-	probable sugar transporter (pseudogene)	STY
STY0298	-	conserved hypothetical protein (pseudogene)	STY
STY0308	-	probable IcmF-related integral membrane ATP-binding protein (pseudogene)	STY
STY0333	safE	probable lipoprotein (pseudogene)	STY
STY0339	-	probable transposase remnant (pseudogene)	STY
STY0343	-	probable transposase remnant (pseudogene)	STY
STY0344	-	probable transposase remnant (pseudogene)	STY
STY0384	-	putative outer membrane protein fragment (pseudogene)	STY
STY0389	res	type III Restriction-modification system StyLTI enzyme res (pseudogene)	STY
STY0453	ybaD	conserved hypothetical protein (pseudogene)	STY
STY0525	priC	primosomal replication protein n'' (pseudogene)	STY
STY0539	ushA	UDP-sugar hydrolase ushA (pseudogene)	STY
STY0563	glxA2	ureidoglycolate hydrolase (pseudogene)	STY
STY0569	ybbW	putative allantoin permease (pseudogene)	STY
STY0603	-	probable IS element transposase fragment (pseudogene)	STY
STY0609a	cusS	putative copper-ion sensor protein fragment (pseudogene)	STY
STY0610	silA	putative inner membrane proton/cation antiporter SilA (pseudogene)	STY
STY0632	fepE	ferric enterobactin transport protein FepE (pseudogene)	STY
STY0705	-	hypothetical protein (pseudogene)	STY
STY0762	-	putative polysaccharide export ABC transporter permease protein (pseudogene)	STY
STY0765	-	conserved hypothetical protein (pseudogene)	STY
STY0768	-	conserved hypothetical protein (pseudogene)	STY
STY0841	ybhL	putative membrane protein (pseudogene)	STY
STY0856	rarB	probable ATP-dependent helicase DinG (pseudogene)	STY
STY0858	ybiB	hypothetical 35.0 kDa protein in ding-glnq intergenic region	STY
STY0971	sopD2	secreted effector protein sopD homolog (pseudogene)	STY
STY0987	ycaQ	conserved hypothetical protein (pseudogene)	STY
STY1006	-	putative diaminopropionate ammonia-lyase (pseudogene)	STY
STY1104	-	putative secreted protein (pseudogene)	STY
STY1136	hpcC	5-carboxymethyl-2-hydroxymuconate semialdehyde dehydrogenase (pseudogene)	STY
STY1195	yceJ	cytochrome b561 homolog 2 (pseudogene)	STY
STY1295	-	conserved hypothetical protein (pseudogene)	STY
STY1306	oppC	oligopeptide transport system permease protein OppC (pseudogene)	STY
STY1365	-	bacteriophage gene remnant (pseudogene)	STY
STY1440	-	conserved hypothetical protein	STY
STY1491a	-	conserved hypothetical protein (pseudogene)	STY
STY1515	-	putative oxygenase (pseudogene)	STY
STY1523	hyaA2	uptake hydrogenase small subunit	STY
STY1563	-	conserved hypothetical protein (pseudogene)	STY
STY1657	malX	PTS system, maltose and glucose-specific IIABC component (pseudogene)	STY
STY1657a	malY	putative aminotransferase (fragment)	STY
STY1735	ttrS	TtrS protein (pseudogene)	STY
STY1742	-	putative pathogenicity island protein (pseudogene)	STY
STY1748	ynhG	conserved hypothetical periplasmic protein (pseudogene)	STY
STY1827	yeaD	conserved hypothetical protein (pseudogene)	STY
STY1884	-	putative integrase (pseudogene)	STY
STY1974	-	putative export protein (pseudogene)	STY
STY1987	sopE2	putative invasion-associated secreted protein (pseudogene)	STY
STY2008	-	putative bacteriophage replication protein (pseudogene)	STY
STY2009	-	probable bacteriophage replication protein (pseudogene)	STY
STY2091	kdgA	KHG/KDPG aldolase	STY
STY2139	araH	L-arabinose transport system permease (pseudogene)	STY
STY2205	umuC	UmuC protein	STY
STY2226	cbiM	CbiM protein (pseudogene)	STY
STY2229	cbiK	putative cobalamin biosynthethesis protein (pseudogene)	STY
STY2231	cbiJ	precorrin-6x reductase (pseudogene)	STY
STY2254	pduN	putative propanediol utilization protein PduN (pseudogene)	STY
STY2324	wcaD	putative colanic acid polymerase (pseudogene)	STY
STY2328	wcaA	putative glycosyl transferase (pseudogene)	STY
STY2359a	-	RhsF core protein (pseudogene)	STY
STY2369	-	conserved hypothetical protein (pseudogene)	STY
STY2418	yeiA	putative pyrimidine metabolism oxidoreductase (pseudogene)	STY
STY2447	yeiP	EF-P-family protein (pseudogene)	STY
STY2469	-	putative bacteriophage tail protein (pseudogene)	STY
STY2504	-	putative transcriptional regulator (pseudogene)	STY
STY2518	-	conserved hypothetical protein	STY
STY2613	-	conserved hypothetical protein (pseudogene)	STY
STY2626	-	putative transposase (pseudogene)	STY
STY2627b	gtrB2	bactoprenol glucosyl transferase (pseudogene)	STY
STY2631a	-	putative bacteriophage tail protein (pseudogene)	STY
STY2668	-	phosphoenolpyruvate-protein phosphotransferase (pseudogene)	STY
STY2732	-	conserved hypothetical protein (pseudogene)	STY
STY2747	-	putative lipoprotein (pseudogene)	STY
STY2797	-	putative membrane protein (pseudogene)	STY
STY2837	yfiE	putative transcriptional regulator (pseudogene)	STY
STY2901	-	putative cation transporter (pseudogene)	STY
STY2915	ygaU	conserved hypothetical protein (pseudogene)	STY
STY2926	-	putative transcriptional regulator (pseudogene)	STY
STY2934	proV	glycine betaine/L-proline transport ATP-binding protein (pseudogene)	STY
STY3025	-	insertion sequence transposase (pseudogene)	STY
STY3042	-	conserved hypothetical protein (pseudogene)	STY
STY3043	ygbJ	putative oxidoreductase (pseudogene)	STY
STY3084	steA	fimbrial subunit (pseudogene)	STY
STY3273	-	integrase (pseudogene)	STY
STY3274	-	hypothetical protein (pseudogene)	STY
STY3280	-	bacteriocin (fragment)	STY
STY3282	-	bacteriocin (fragment)	STY
STY3325	-	methyl-accepting chemotaxis protein (pseudogene)	STY
STY3338	-	possible oxidoreductase (pseudogene)	STY
STY3356	-	conserved hypothetical protein (pseudogene)	STY
STY3397	-	probable oxidoreductase (pseudogene).	STY
STY3426	tdcC	threonine/serine transporter (pseudogene)	STY
STY3439	-	putative sugar kinase (pseudogene)	STY
STY3518	-	conserved hypothetical protein (pseudogene)	STY
STY3657	yifB	conserved hypothetical protein (pseudogene)	STY
STY3669	-	hypothetical protein	STY
STY3771	-	putative arylsulfate sulfotransferase (pseudogene)	STY
STY3800	cdh	CDP-diacylglycerol pyrophosphatase (pseudogene)	STY
STY3801	-	hypothetical protein (pseudogene)	STY
STY3817	-	probable transport system periplasmic binding protein (pseudogene)	STY
STY3828	rhaD	rhamnulose-1-phosphate aldolase (pseudogene)	STY
STY3867	-	hypothetical protein (pseudogene)	STY
STY3889	yieO	putative transmembrane efflux protein (pseudogene)	STY
STY3954	torR	Two-component transcriptional regulatory protein (pseudogene)	STY
STY3974	yidH	conserved hypothetical protein (pseudogene)	STY
STY3983	-	putative membrane protein (pseudogene)	STY
STY4003	-	putative sugar-bisphosphate aldolase (pseudogene)	STY
STY4012	-	putative transcriptional regulator (pseudogene)	STY
STY4024	cigR	putative exported protein (pseudogene)	STY
STY4027	marT	conserved hypothetical protein (pseudogene)	STY
STY4030	misL	putative virulence-associated autotransporter protein (pseudogene)	STY
STY4034	-	putative IS1351 transposase (pseudogene)	STY
STY4035	-	putative transposase (pseudogene)	STY
STY4037	-	conserved hypothetical protein (pseudogene)	STY
STY4054	-	putative DNA ligase (pseudogene)	STY
STY4097	-	probable glucarate transporter (pseudogene)	STY
STY4140	yiaH	putative membrane protein (pseudogene)	STY
STY4146	-	putative transposase (pseudogene)	STY
STY4166	-	putative permease (pseudogene)	STY
STY4174	-	putative trans-sulfuration enzyme (pseudogene)	STY
STY4184	yhjL	putative polysaccharide biosynthesis protein subunit C (pseudogene)	STY
STY4203	-	L-asparaginase (pseudogene)	STY
STY4217	-	putative membrane protein (pseudogene)	STY
STY4225	-	hypothetical ABC transporter membrane protein (pseudogene)	STY
STY4248	livK	leucine-specific binding protein	STY
STY4335	yheT	conserved hypothetical protein (pseudogene)	STY
STY4506	dmsB	anaerobic dimethyl sulfoxide reductase chain B (pseudogene)	STY
STY4537	-	conserved hypothetical protein (pseudogene)	STY
STY4598	samA	UV protection protein (pseudogene)	STY
STY4820	-	hypothetical fused protein (pseudogene)	STY
STY4836a	sefA	fimbrial protein precursor (pseudogene)	STY
STY4839	sefD	putative fimbrial protein (pseudogene)	STY
STY4841	sefR	putative activator protein SefR (pseudogene)	STY
STY4845	-	thiol:disulfide interchange protein (pseudogene)	STY
STY4883	hsdM	subunit M of type I restriction - modification system (pseudogene)	STY
STY4892	tsr	methyl-accepting chemotaxis protein (pseudogene)	STY
STY4931	yjjX	conserved hypothetical protein (pseudogene)	STY
STY4938	sthE	putative fibrial protein (pseudogene)	STY
