# Supplementary material for: Genetic Markers in S. Paratyphi C Reveal Primary Adaptation to Pigs
Source: Microorganisms. 2020 Apr 30;8(5):657. doi: 10.3390/microorganisms8050657 (PMC7285187; doi:10.3390/microorganisms8050657)
Supplement: Supplementary file 1 [file microorganisms-08-00657-s001.zip › Table S3 Disrupted pathways and transporters.xlsx]

## Sheet: Sheet1
Pathway	S. Typhi	S. Paratyphi A	S. Choleraesuis	S. Typhisuis	S. Paratyphi C
D-glucarate degradation			SCH		SPC
xylose degradation I		SPA
histidine degradation I		SPA
formate to trimethylamine N-oxide electron transfer	STY(2)	SPA		STS	SPC
superpathway of N-acetylglucosamine, N-acetylmannosamine and N-acetylneuraminate degradation		STY
NADH to dimethyl sulfoxide electron transfer	STY(3)	SPA(3)		STS
asparagine degradation I	STY
superpathway of isoleucine biosynthesis I		SPA
degradation of purine ribonucleosides		SPA
folate polyglutamylation I		SPA
glycolate and glyoxylate degradation I			SCH
asparagine biosynthesis III		SPA
salvage pathways of pyrimidine ribonucleotides		SPA
colanic acid building blocks biosynthesis		SPA
superpathway of gluconate degradation	STY
de novo biosynthesis of pyrimidine deoxyribonucleotides		SPA	SCH	STS	SPC
2-methylcitrate cycle I					SPC
hydrogen oxidation I (aerobic)	STY(2)		SCH
lipoate biosynthesis and incorporation II				STS
peptidoglycan biosynthesis I		SPA		STS
putrescine biosynthesis III	STY(2)
succinate to cytochrome <i>bd</i> oxidase electron transfer			SCH
superpathway of fucose and rhamnose degradation	STY
L-lyxose degradation		SPA
valine biosynthesis				STS
tetrathionate reduction I (to thiosulfate)		SPA
D-galactarate degradation		SPA	SCH
L-arabinose degradation I			SCH	STS	SPC
thiamine biosynthesis				STS
4-hydroxyphenylacetate degradation	STY	SPA
allantoin degradation IV (anaerobic)	STY
tetrahydrofolate biosynthesis I			SCH
allantoin degradation to ureidoglycolate II (ammonia producing)				STS
adenosylcobalamin biosynthesis I (early cobalt insertion)	STY(2)	SPA
Transporter
galactoside transporter	STY	SPA	SCH	STS	SPC
putative permease	STY
threonine/serine transporter	STY
glycine betaine/L-proline transporter	STY
N-acetylglucosamine PTS permease	STY
putative cobalt ABC transporter	STY
oligopeptide ABC transporter	STY
putative allantoin permease	STY
PTS system, maltose and glucose-specific IIABC component	STY
L-arabinose transport system permease	STY
galactoside transporter	STY
putative voltage gated chloride channel CIC protein		SPA	SCH
putative sugar MFS transporter		SPA
high-affinity ribose ABC transporter		SPA
hexosephosphate MFS transporter		SPA
putative benzoate BenE transporter		SPA
sensor kinase DpiB		SPA
putative amino-acid secondary transporter		SPA
PTS system fructose-specific II			SCH	STS	SPC
dipeptide ABC transporter				STS
L-leucine ABC transporter				STS
probable cadaverine/lysine APC antiporter				STS
putrescine ABC transporter				STS
C4-dicarboxylate DACCS transporter					SPC
putative phosphotransferase enzyme					SPC
probable 2-aminoethylphosphonate ABC transporter					SPC
probable glucarate MFS transporter					SPC
